# Supplementary material for: Habitat use by semi-feral Konik horses on wetlands—three-year GPS study
Source: Environ Monit Assess. 2023 Aug 11;195(9):1033. doi: 10.1007/s10661-023-11605-y (PMC10415426; doi:10.1007/s10661-023-11605-y)
Supplement: Supplementary file 1 — ESM 1 [file 10661_2023_11605_MOESM1_ESM.csv]

YEAR	MONTH	DAY	Time	Latitude	Longtitude	TEMPERATURE
2020	June	10	12:00	53,619782	22,781717	30
2020	June	25	00:00	53,619166	22,781567	19
2020	June	2	06:00	53,596183	22,804583	20
2020	June	4	12:00	53,6098	22,76885	20
2020	June	5	06:00	53,605716	22,771483	20
2020	June	6	18:00	53,610083	22,769483	23
2020	June	7	18:00	53,595866	22,802133	25
2020	June	10	06:00	53,619382	22,781033	23
2020	June	11	00:01	53,606883	22,782983	20
2020	June	11	06:00	53,60655	22,790466	23
2020	June	17	00:02	53,620416	22,7631	19
2020	June	17	12:00	53,620082	22,765566	30
2020	June	18	00:01	53,605433	22,78255	20
2020	June	18	06:01	53,606516	22,790799	24
2020	June	20	18:00	53,618316	22,75865	23
2020	June	20	12:00	53,620249	22,76565	30
2020	June	21	06:00	53,620116	22,7654	29
2020	June	21	18:00	53,620016	22,765166	26
2020	June	27	12:00	53,619632	22,763816	26
2020	June	28	12:00	53,620116	22,7652	31
2020	June	28	06:00	53,622232	22,7665	23
2020	June	30	18:00	53,619049	22,7649	23
2020	June	1	0	53,592999	22,778967	13
2020	June	1	12:00	53,593933	22,795266	23
2020	June	3	00:00	53,583649	22,778767	15
2020	June	3	18:00	53,600183	22,792933	17
2020	June	4	00:00	53,61285	22,763233	13
2020	June	4	06:00	53,6163	22,76775	16
2020	June	5	00:01	53,602216	22,7696	8
2020	June	6	00:01	53,617582	22,7667	18
2020	June	6	06:00	53,613316	22,771867	21
2020	June	6	12:00	53,61525	22,76015	27
2020	June	7	12:00	53,595249	22,794149	32
2020	June	7	00:01	53,603466	22,791349	19
2020	June	7	06:00	53,593683	22,794899	24
2020	June	8	12:00	53,594999	22,794966	31
2020	June	8	18:00	53,597299	22,793133	25
2020	June	8	06:00	53,595816	22,794266	29
2020	June	9	00:00	53,607566	22,785233	17
2020	June	9	06:00	53,6156	22,766333	17
2020	June	9	12:00	53,617782	22,767517	24
2020	June	13	12:00	53,606466	22,789699	25
2020	June	15	00:01	53,617882	22,766783	17
2020	June	15	06:00	53,617149	22,76825	19
2020	June	15	12:00	53,614266	22,761466	25
2020	June	15	18:00	53,615616	22,76675	25
2020	June	16	00:01	53,61495	22,76145	11
2020	June	16	18:00	53,614666	22,765066	25
2020	June	16	06:00	53,613933	22,763266	26
2020	June	16	12:00	53,613966	22,76395	30
2020	June	17	06:02	53,621499	22,764666	22
2020	June	20	00:00	53,615233	22,761266	18
2020	June	20	06:00	53,620699	22,76585	24
2020	June	21	00:01	53,613583	22,7634	20
2020	June	21	12:01	53,620532	22,765733	29
2020	June	23	00:01	53,600333	22,792616	19
2020	June	23	06:00	53,607316	22,788416	18
2020	June	23	12:00	53,607783	22,785133	21
2020	June	23	18:00	53,614766	22,76115	21
2020	June	24	12:00	53,614266	22,7648	32
2020	June	24	00:01	53,616932	22,7679	20
2020	June	24	06:00	53,614266	22,761616	28
2020	June	24	18:00	53,615066	22,766667	27
2020	June	25	12:00	53,620599	22,764516	31
2020	June	25	06:00	53,617416	22,768933	23
2020	June	25	18:00	53,620899	22,763366	26
2020	June	27	00:01	53,617016	22,766883	18
2020	June	27	06:00	53,620566	22,766383	24
2020	June	28	00:01	53,6159	22,767433	19
2020	June	29	00:00	53,614233	22,761316	18
2020	June	29	06:00	53,61355	22,771633	25
2020	June	29	18:00	53,620799	22,764533	22
2020	June	29	12:00	53,620499	22,764666	29
2020	June	30	00:00	53,616066	22,767583	17
2020	June	30	06:00	53,616799	22,767567	21
2020	June	30	12:00	53,615333	22,761316	28
2020	June	1	06:00	53,60115	22,788666	16
2020	June	2	12:00	53,596649	22,806716	25
2020	June	3	06:00	53,580182	22,792633	17
2020	June	3	12:00	53,581216	22,799299	22
2020	June	5	18:00	53,606133	22,773433	20
2020	June	5	12:00	53,606933	22,77625	26
2020	June	8	00:00	53,597283	22,809633	19
2020	June	10	18:00	53,612366	22,768883	28
2020	June	11	18:00	53,608116	22,776667	27
2020	June	12	00:00	53,605716	22,765833	20
2020	June	12	06:00	53,60695	22,774783	25
2020	June	12	18:01	53,60605	22,771267	28
2020	June	13	00:02	53,597149	22,783716	22
2020	June	13	06:02	53,60135	22,788499	23
2020	June	14	12:00	53,610683	22,768817	21
2020	June	18	12:00	53,599249	22,785449	31
2020	June	18	18:00	53,6012	22,788799	26
2020	June	19	00:01	53,606183	22,782667	22
2020	June	19	06:04	53,6076	22,781667	22
2020	June	19	18:00	53,605516	22,766366	26
2020	June	22	06:02	53,607683	22,775767	25
2020	June	22	18:03	53,60685	22,782567	22
2020	June	22	12:03	53,60755	22,776633	28
2020	June	26	12:01	53,61045	22,768817	31
2020	June	26	00:00	53,6123	22,76985	18
2020	June	26	06:00	53,6104	22,768817	24
2020	June	27	18:01	53,618999	22,76385	24
2020	May	1	00:01:31	53,610166	22,769183	7
2020	May	1	06:02:07	53,60715	22,775467	12
2020	May	1	12:00:24	53,606933	22,770033	25
2020	May	1	18:00:54	53,618416	22,765833	18
2020	May	2	00:02:43	53,607733	22,7815	16
2020	May	2	06:01:42	53,6136	22,7661	16
2020	May	2	12:00:05	53,610566	22,777967	26
2020	May	2	18:00:51	53,619549	22,786949	15
2020	May	3	00:01:28	53,618199	22,771367	10
2020	May	3	06:00:30	53,61095	22,7693	18
2020	May	3	12:00:13	53,605483	22,765833	21
2020	May	5	00:01:22	53,595749	22,798999	8
2020	May	5	06:00:13	53,595483	22,793766	20
2020	May	5	12:00:17	53,594749	22,77315	19
2020	May	5	18:00:17	53,615933	22,76755	14
2020	May	6	00:00:50	53,618499	22,78145	11
2020	May	6	06:00:44	53,61665	22,769783	11
2020	May	6	12:00:37	53,619516	22,769583	13
2020	May	6	18:00:23	53,619732	22,784066	14
2020	May	7	00:00:53	53,617349	22,77265	7
2020	May	7	06:00:11	53,6135	22,763633	12
2020	May	7	12:00:10	53,6146	22,7646	22
2020	May	7	18:00:07	53,60145	22,770867	15
2020	May	8	00:00:50	53,6122	22,770017	6
2020	May	8	06:00:23	53,594233	22,795199	17
2020	May	8	12:00:06	53,596366	22,808283	23
2020	May	8	18:00:35	53,594199	22,805483	17
2020	May	9	00:03:11	53,592499	22,809166	9
2020	May	9	06:00:19	53,593533	22,794733	17
2020	May	9	12:00:05	53,580649	22,793366	29
2020	May	9	18:00:05	53,596033	22,793999	17
2020	May	10	00:00:25	53,596499	22,8014	7
2020	May	10	06:00:20	53,596566	22,811983	18
2020	May	10	12:00:16	53,605866	22,787683	30
2020	May	10	18:00:20	53,607	22,776933	21
2020	May	11	00:00:40	53,6006	22,771833	17
2020	May	11	06:00:16	53,606983	22,776033	21
2020	May	11	12:00:20	53,60635	22,766266	28
2020	May	11	18:00:35	53,615116	22,7658	12
2020	May	12	00:01:11	53,617366	22,777367	5
2020	May	12	06:00:19	53,617049	22,777667	5
2020	May	12	12:00:06	53,618966	22,7813	11
2020	May	12	18:00:19	53,619016	22,7657	12
2020	May	13	00:00:59	53,618399	22,784083	4
2020	May	13	06:00:15	53,613516	22,766633	14
2020	May	13	12:00:35	53,617716	22,763	15
2020	May	14	18:00:17	53,596149	22,808433	13
2020	May	15	00:01:14	53,592549	22,8145	7
2020	May	15	06:00:05	53,580732	22,793466	17
2020	May	15	12:00:10	53,587599	22,778617	23
2020	May	15	18:00:13	53,599866	22,786099	17
2020	May	16	00:01:08	53,593733	22,796016	12
2020	May	16	06:00:34	53,594566	22,795299	12
2020	May	16	12:00:25	53,594883	22,807	16
2020	May	16	18:00:26	53,596233	22,809316	15
2020	May	17	00:00:59	53,602366	22,792399	11
2020	May	17	06:00:24	53,61575	22,769067	15
2020	May	17	12:00:17	53,615583	22,76915	19
2020	May	17	18:00:21	53,619299	22,763916	16
2020	May	18	00:01:24	53,623649	22,764366	12
2020	May	18	06:00:23	53,612316	22,76995	12
2020	May	18	12:00:18	53,60565	22,765783	21
2020	May	18	18:00:21	53,6034	22,769083	15
2020	May	19	00:00:56	53,6062	22,771017	14
2020	May	19	06:00:21	53,6087	22,779767	15
2020	May	19	12:00:11	53,597116	22,792966	18
2020	May	20	18:00:26	53,581499	22,800433	15
2020	May	21	00:01:45	53,581482	22,798699	6
2020	May	21	06:00:34	53,582466	22,791233	15
2020	May	21	12:00:24	53,594116	22,780283	20
2020	May	21	18:00:23	53,599133	22,788366	14
2020	May	22	00:00:43	53,596349	22,803866	10
2020	May	22	06:00:16	53,585049	22,794283	13
2020	May	22	12:00:22	53,591316	22,773683	21
2020	May	22	18:00:25	53,580499	22,791049	18
2020	May	23	00:04:32	53,582266	22,8023	7
2020	May	23	06:00:12	53,579416	22,789599	19
2020	May	23	12:00:18	53,582266	22,78215	28
2020	May	23	18:00:19	53,601683	22,788783	20
2020	May	24	00:00:37	53,615483	22,761216	14
2020	May	24	06:00:42	53,61045	22,7693	14
2020	May	24	12:00:06	53,606	22,7663	20
2020	May	24	18:00:12	53,606633	22,774683	18
2020	May	25	00:00:19	53,619249	22,781883	12
2020	May	25	06:00:17	53,617182	22,778467	16
2020	May	25	12:00:23	53,611616	22,76925	18
2020	May	25	18:00:40	53,604366	22,766516	17
2020	May	26	00:01:21	53,605833	22,7827	11
2020	May	26	06:00:16	53,6044	22,792283	19
2020	May	26	12:00:26	53,598099	22,783683	25
2020	May	27	00:01:19	53,601283	22,791849	12
2020	May	27	06:00:14	53,596816	22,793433	21
2020	May	27	12:00:20	53,595949	22,807	27
2020	May	28	00:01:08	53,581616	22,782267	11
2020	May	28	06:00:10	53,580699	22,795933	23
2020	May	28	12:00:38	53,583883	22,781	27
2020	May	28	18:00:30	53,582116	22,801033	20
2020	May	29	00:00:49	53,591416	22,813033	14
2020	May	29	06:00:12	53,596616	22,807633	16
2020	May	29	12:00:17	53,595599	22,8078	23
2020	May	30	18:00:47	53,606216	22,78235	14
2020	May	31	00:01:47	53,605783	22,766033	16
2020	May	31	06:00:21	53,60715	22,77725	19
2020	May	31	12:00:17	53,608	22,775217	25
2020	May	31	18:00:23	53,601133	22,76985	21
2020	August	1	00:01:03	53,618966	22,781317	16
2020	August	1	06:01:37	53,620466	22,784549	20
2020	August	1	12:02:18	53,620432	22,784716	24
2020	August	1	18:00:32	53,619149	22,78125	22
2020	August	2	00:00:53	53,614883	22,761433	13
2020	August	2	06:00:50	53,60775	22,775267	17
2020	August	2	12:00:27	53,60775	22,7765	32
2020	August	3	18:01:15	53,601283	22,787099	23
2020	August	4	00:03:19	53,616899	22,7664	21
2020	August	4	06:03:07	53,621166	22,766283	21
2020	August	4	12:00:49	53,621066	22,76605	22
2020	August	5	00:01:11	53,616416	22,76645	19
2020	August	5	06:02:28	53,617282	22,769617	18
2020	August	5	12:02:59	53,620066	22,765383	26
2020	August	5	18:00:21	53,619732	22,7603	22
2020	August	6	00:01:12	53,6139	22,762266	13
2020	August	6	06:02:06	53,596016	22,8077	18
2020	August	6	12:00:58	53,595466	22,806316	28
2020	August	8	00:01:57	53,60575	22,765816	18
2020	August	8	06:01:22	53,6061	22,7814	21
2020	August	8	12:02:36	53,606483	22,782433	30
2020	August	9	00:01:33	53,615	22,761416	17
2020	August	9	06:00:59	53,621466	22,764416	22
2020	August	9	12:01:42	53,621199	22,76555	31
2020	August	9	18:01:56	53,616433	22,767717	23
2020	August	10	00:01:06	53,615133	22,76365	16
2020	August	10	06:00:46	53,61085	22,76815	22
2020	August	10	12:00:33	53,610283	22,76865	34
2020	August	10	18:01:54	53,613666	22,763616	25
2020	August	11	00:01:06	53,616682	22,7659	18
2020	August	11	06:02:38	53,621282	22,7641	20
2020	August	11	12:00:28	53,621299	22,764316	28
2020	August	11	18:00:58	53,614933	22,766817	21
2020	August	12	00:00:49	53,6154	22,76485	11
2020	August	12	06:03:25	53,60745	22,77545	18
2020	August	12	12:00:38	53,606183	22,773617	26
2020	August	12	18:00:47	53,607883	22,7764	20
2020	August	13	00:00:39	53,606483	22,786383	11
2020	August	13	06:00:29	53,598566	22,783966	13
2020	August	13	12:00:46	53,600216	22,786399	26
2020	August	13	18:00:24	53,607116	22,788249	20
2020	August	14	00:01:09	53,61635	22,766416	12
2020	August	14	06:00:25	53,615216	22,761833	19
2020	August	14	12:01:14	53,619999	22,765533	29
2020	August	14	18:00:37	53,614366	22,764166	22
2020	August	15	00:00:48	53,615283	22,7603	13
2020	August	15	06:00:16	53,6133	22,7725	16
2020	August	15	12:00:31	53,622232	22,765516	31
2020	August	15	18:00:22	53,616766	22,767817	22
2020	August	16	06:00:05	53,608733	22,783283	24
2020	August	16	12:01:02	53,607583	22,781633	31
2020	August	17	18:00:17	53,6156	22,769133	25
2020	August	18	00:00:49	53,611716	22,76535	22
2020	August	18	06:00:19	53,603183	22,792399	20
2020	August	18	12:01:03	53,602783	22,791699	26
2020	August	19	00:01:03	53,596783	22,782167	18
2020	August	19	06:01:33	53,597333	22,784299	19
2020	August	19	12:00:22	53,6004	22,786799	27
2020	August	19	18:00:24	53,6035	22,791683	21
2020	August	20	00:01:09	53,594099	22,794516	21
2020	August	20	06:01:29	53,590683	22,8073	21
2020	August	20	12:00:31	53,596183	22,807566	26
2020	August	20	16:45:45	53,595816	22,798899	25
2020	August	21	00:02:47	53,60925	22,7833	19
2020	August	21	06:01:49	53,604783	22,790583	22
2020	August	21	12:01:21	53,603133	22,793033	30
2020	August	22	06:00:17	53,60625	22,789483	26
2020	August	22	12:00:05	53,60375	22,791883	32
2020	August	22	18:00:20	53,60565	22,782917	25
2020	August	23	00:00:51	53,60685	22,775583	23
2020	August	23	06:00:14	53,60505	22,790483	22
2020	August	23	12:00:06	53,60505	22,788366	29
2020	August	24	18:00:13	53,596899	22,783067	21
2020	August	25	00:00:35	53,596033	22,781583	17
2020	August	25	06:00:06	53,607216	22,787766	22
2020	August	25	12:00:10	53,60685	22,784299	25
2020	August	25	18:00:06	53,60775	22,787483	18
2020	August	26	00:00:36	53,60425	22,790649	12
2020	August	26	12:00:11	53,604983	22,789033	21
2020	August	26	18:02:53	53,605666	22,782917	18
2020	August	27	00:01:41	53,6156	22,76725	18
2020	August	27	06:01:31	53,61205	22,777	18
2020	August	27	12:00:05	53,606716	22,788349	23
2020	August	27	18:00:25	53,606866	22,785849	18
2020	August	28	00:00:34	53,60735	22,787116	19
2020	August	28	06:00:47	53,607566	22,781567	19
2020	August	28	12:00:45	53,6027	22,791816	24
2020	August	28	18:00:07	53,615416	22,767233	17
2020	August	29	00:00:41	53,61515	22,7665	16
2020	August	29	06:01:01	53,60915	22,769117	18
2020	August	29	12:00:35	53,6137	22,762616	23
2020	August	30	06:00:36	53,601283	22,786133	18
2020	August	30	12:00:21	53,603816	22,792033	22
2020	August	30	18:02:59	53,595833	22,798533	20
2020	August	31	00:01:12	53,595949	22,797949	18
2020	August	31	06:00:34	53,595083	22,808216	21
2020	August	31	12:00:23	53,594449	22,795833	19
2020	July	1	00:01:26	53,614433	22,762583	16
2020	July	1	06:00:35	53,61395	22,769817	23
2020	July	1	12:00:25	53,614283	22,769783	29
2020	July	1	18:00:42	53,616932	22,770933	25
2020	July	2	00:00:51	53,61545	22,766116	19
2020	July	2	06:00:05	53,613783	22,76885	24
2020	July	2	12:00:18	53,614466	22,770717	31
2020	July	2	18:00:27	53,619416	22,7661	25
2020	July	3	00:00:59	53,614833	22,761466	17
2020	July	3	06:00:33	53,6125	22,765183	21
2020	July	3	12:01:00	53,620716	22,764633	27
2020	July	3	18:00:30	53,619666	22,7654	22
2020	July	4	00:00:58	53,614533	22,761516	14
2020	July	4	06:00:59	53,619982	22,765433	19
2020	July	4	12:01:11	53,620282	22,765183	26
2020	July	5	18:04:06	53,621349	22,763616	25
2020	July	6	00:02:30	53,612266	22,765183	22
2020	July	6	06:01:46	53,621482	22,76395	23
2020	July	6	12:02:15	53,619866	22,76585	26
2020	July	6	18:00:56	53,621032	22,763283	21
2020	July	7	00:01:32	53,616749	22,7766	18
2020	July	7	06:04:08	53,619199	22,7811	18
2020	July	7	18:00:19	53,617999	22,7825	19
2020	July	8	00:02:27	53,614666	22,761366	10
2020	July	8	06:01:20	53,610266	22,768633	17
2020	July	8	12:01:56	53,612783	22,76875	19
2020	July	8	18:01:48	53,612183	22,769383	18
2020	July	9	00:02:26	53,607116	22,777133	14
2020	July	9	06:00:12	53,607583	22,7753	21
2020	July	9	18:02:05	53,606933	22,776767	21
2020	July	10	00:03:31	53,612333	22,7658	19
2020	July	10	06:00:16	53,613633	22,770767	22
2020	July	10	12:00:36	53,620132	22,765216	27
2020	July	11	18:00:30	53,619216	22,76095	18
2020	July	12	00:02:40	53,617732	22,769067	16
2020	July	12	06:00:36	53,621049	22,765733	17
2020	July	12	12:00:45	53,621266	22,7641	23
2020	July	13	06:00:50	53,600383	22,786566	17
2020	July	13	12:00:32	53,60045	22,787033	23
2020	July	13	18:02:09	53,599866	22,786966	21
2020	July	14	00:01:25	53,602366	22,790533	16
2020	July	14	06:02:00	53,596033	22,807816	17
2020	July	14	12:00:34	53,595866	22,807866	26
2020	July	15	12:00:59	53,606216	22,781817	26
2020	July	15	18:03:08	53,608333	22,781983	22
2020	July	16	00:04:14	53,6058	22,768567	16
2020	July	16	12:00:58	53,606716	22,782933	32
2020	July	16	18:02:18	53,6061	22,781733	20
2020	July	17	06:03:52	53,6059	22,781867	19
2020	July	17	18:06:14	53,602733	22,785783	21
2020	July	18	00:03:18	53,603216	22,790883	19
2020	July	18	06:04:06	53,607	22,78145	20
2020	July	18	12:01:05	53,60605	22,781817	35
2020	July	18	18:01:00	53,607316	22,782483	25
2020	July	19	00:01:14	53,615133	22,761216	13
2020	July	19	12:04:41	53,620016	22,765383	33
2020	July	19	18:00:18	53,621116	22,76525	25
2020	July	20	00:01:23	53,617732	22,767267	15
2020	July	20	12:01:04	53,620966	22,76425	31
2020	July	20	18:01:38	53,621666	22,76405	24
2020	July	21	00:04:11	53,6067	22,781717	21
2020	July	21	06:03:07	53,605616	22,78325	22
2020	July	21	12:00:22	53,619149	22,76555	25
2020	July	21	18:04:05	53,616316	22,7704	21
2020	July	22	00:02:02	53,614566	22,7616	13
2020	July	22	12:04:40	53,620032	22,7655	24
2020	July	22	18:00:22	53,61665	22,7681	20
2020	July	23	00:01:01	53,61345	22,763983	11
2020	July	23	12:00:47	53,610383	22,769117	21
2020	July	23	18:01:42	53,6131	22,767983	20
2020	July	24	00:01:06	53,614366	22,765766	9
2020	July	24	06:00:20	53,6133	22,7721	18
2020	July	24	18:01:09	53,619299	22,76195	22
2020	July	25	00:01:51	53,606566	22,768767	14
2020	July	25	12:00:47	53,620882	22,765683	27
2020	July	27	00:02:06	53,614583	22,76445	14
2020	July	27	12:05:43	53,620282	22,765466	29
2020	July	28	00:05:54	53,612516	22,76875	20
2020	July	29	18:03:26	53,621132	22,765816	22
2020	July	30	00:01:36	53,614166	22,760966	10
2020	July	31	12:00:25	53,6156	22,769	21
2020	July	31	18:00:45	53,6161	22,7665	19
2020	September	1	12:00:12	53,580949	22,798566	22
2020	September	1	18:00:45	53,582582	22,793266	18
2020	September	2	00:01:05	53,582349	22,784599	16
2020	September	2	06:00:37	53,577499	22,785983	17
2020	September	2	12:00:17	53,581699	22,797533	22
2020	September	2	18:00:25	53,583749	22,780567	19
2020	September	3	00:02:19	53,582166	22,782967	17
2020	September	3	06:00:17	53,582216	22,790549	21
2020	September	3	12:00:32	53,585399	22,783833	23
2020	September	3	18:00:29	53,581999	22,791499	20
2020	September	4	00:00:50	53,581182	22,797333	16
2020	September	4	06:01:22	53,581482	22,800983	16
2020	September	4	12:00:28	53,580716	22,780517	28
2020	September	4	18:00:29	53,580432	22,790033	20
2020	September	5	00:00:59	53,581166	22,790049	19
2020	September	5	06:02:17	53,585666	22,783649	19
2020	September	5	12:00:11	53,579616	22,785016	27
2020	September	5	18:00:24	53,581649	22,794216	20
2020	September	6	00:00:56	53,581649	22,792983	21
2020	September	6	06:00:05	53,581416	22,801916	19
2020	September	6	12:00:16	53,574832	22,788116	26
2020	September	6	18:00:41	53,584433	22,805266	19
2020	September	7	00:00:40	53,596033	22,797999	12
2020	September	7	06:00:18	53,596499	22,807483	16
2020	September	7	12:00:11	53,595383	22,793783	22
2020	September	7	18:00:35	53,605116	22,788866	15
2020	September	8	00:00:43	53,61645	22,7665	9
2020	September	8	06:00:17	53,610333	22,769067	15
2020	September	8	12:00:16	53,621849	22,765633	22
2020	September	9	12:00:32	53,601183	22,785416	25
2020	September	9	18:00:22	53,608533	22,783	19
2020	September	10	00:01:24	53,60805	22,775983	19
2020	September	10	06:00:16	53,608716	22,776067	21
2020	September	10	12:00:06	53,607383	22,787883	21
2020	September	10	18:00:43	53,6062	22,78255	16
2020	September	11	18:00:23	53,605683	22,789133	16
2020	September	12	00:01:08	53,601083	22,785966	15
2020	September	12	06:00:21	53,605166	22,788016	15
2020	September	12	12:00:16	53,6076	22,784683	28
2020	September	12	18:00:40	53,595199	22,808383	18
2020	September	13	00:00:51	53,596649	22,808016	15
2020	September	13	06:00:57	53,596216	22,805766	16
2020	September	13	12:00:36	53,594449	22,795916	25
2020	September	13	18:00:24	53,605916	22,788983	15
2020	September	14	00:01:19	53,606233	22,770583	13
2020	September	14	06:00:38	53,6063	22,783267	20
2020	September	14	12:00:16	53,608516	22,782333	27
2020	September	14	18:00:20	53,586099	22,77845	16
2020	September	15	00:01:23	53,582266	22,783466	14
2020	September	15	06:01:15	53,581016	22,789666	15
2020	September	15	12:01:01	53,581066	22,782417	28
2020	September	16	00:00:55	53,580866	22,791766	14
2020	September	16	06:00:21	53,574599	22,788983	18
2020	September	16	12:00:37	53,576499	22,782733	31
2020	September	16	18:00:21	53,582116	22,802133	22
2020	September	17	00:00:41	53,582582	22,790999	19
2020	September	17	06:00:20	53,581532	22,791666	15
2020	September	17	12:00:20	53,572249	22,789199	20
2020	September	17	18:00:26	53,580832	22,792366	14
2020	September	18	00:00:57	53,581116	22,798033	11
2020	September	18	06:00:06	53,581632	22,796766	12
2020	September	18	12:00:06	53,573599	22,788683	24
2020	September	18	18:00:29	53,579666	22,789916	13
2020	September	19	00:00:50	53,580632	22,792699	9
2020	September	19	06:00:22	53,585333	22,784149	10
2020	September	19	12:00:25	53,583132	22,7786	22
2020	September	19	18:04:12	53,606833	22,7741	15
2020	September	20	00:01:14	53,60705	22,7759	11
2020	September	20	11:59:59	53,615583	22,769167	27
2020	September	20	18:00:26	53,619099	22,782183	14
2020	September	21	00:00:56	53,617349	22,7783	10
2020	September	21	06:00:48	53,619482	22,76505	11
2020	September	21	12:00:07	53,615533	22,767117	29
2020	September	21	18:00:22	53,60955	22,783133	14
2020	September	22	00:00:44	53,602116	22,792199	9
2020	September	22	06:00:33	53,595099	22,805916	12
2020	September	22	12:00:38	53,594433	22,795033	29
2020	September	22	18:00:36	53,606166	22,77125	17
2020	September	23	00:00:54	53,6062	22,7711	14
2020	September	23	06:00:52	53,6061	22,7817	14
2020	September	23	12:00:11	53,615116	22,76665	29
2020	September	23	18:00:29	53,618249	22,7818	16
2020	September	24	00:01:05	53,617816	22,77525	18
2020	September	24	06:00:49	53,601933	22,820167	15
2020	September	24	12:01:23	53,598916	22,82145	25
2020	September	24	18:01:08	53,595733	22,798083	21
2020	September	25	00:01:02	53,591949	22,800466	19
2020	September	25	06:01:32	53,602333	22,8213	17
2020	September	25	12:00:36	53,601566	22,82085	26
2020	September	26	12:00:26	53,598599	22,783866	28
2020	September	26	18:01:08	53,612116	22,768733	23
2020	September	27	00:01:11	53,616516	22,76605	19
2020	September	27	06:00:22	53,615516	22,766466	19
2020	September	27	12:00:05	53,614583	22,767817	23
2020	September	28	06:02:08	53,621132	22,7673	13
2020	September	28	12:00:24	53,618932	22,763966	22
2020	September	29	00:01:24	53,617182	22,7759	12
2020	September	29	06:00:22	53,619932	22,784499	12
2020	September	29	12:01:23	53,619016	22,78325	19
2020	September	30	12:00:22	53,573016	22,790116	20
2020	September	30	18:00:37	53,577216	22,784133	18
2019	August	1	00:01:22	53,619332	22,782	12
2019	August	1	06:02:27	53,615516	22,766616	22
2019	August	1	18:03:07	53,619899	22,765316	22
2019	August	2	00:01:44	53,61095	22,776083	15
2019	August	2	06:00:58	53,607666	22,78035	21
2019	August	2	12:01:54	53,607533	22,78175	22
2019	August	2	18:00:58	53,60645	22,77485	21
2019	August	3	00:01:43	53,593616	22,78015	10
2019	August	3	06:01:47	53,583282	22,791049	17
2019	August	3	18:00:43	53,580932	22,792849	23
2019	August	4	00:04:10	53,581499	22,781583	17
2019	August	4	12:00:46	53,580599	22,790333	26
2019	August	4	18:00:57	53,580716	22,792849	22
2019	August	5	00:02:51	53,579982	22,784899	20
2019	August	5	12:06:12	53,580549	22,789366	25
2019	August	5	18:00:43	53,581399	22,792716	22
2019	August	6	00:04:20	53,596999	22,782917	18
2019	August	6	06:02:30	53,600633	22,786516	21
2019	August	6	12:01:56	53,600183	22,786233	30
2019	August	6	18:02:32	53,605966	22,781617	25
2019	August	7	00:01:53	53,616866	22,7676	18
2019	August	7	06:00:47	53,615066	22,7614	19
2019	August	7	18:05:14	53,605983	22,7816	26
2019	August	8	00:01:01	53,61545	22,7602	20
2019	August	8	06:00:44	53,61205	22,770567	23
2019	August	8	18:00:51	53,618882	22,782017	22
2019	August	9	00:01:35	53,605816	22,766183	20
2019	August	9	06:01:41	53,6075	22,7751	23
2019	August	9	12:03:32	53,607483	22,77565	27
2019	August	9	18:00:45	53,607	22,777533	20
2019	August	10	06:00:27	53,595983	22,807283	19
2019	August	10	12:03:46	53,601366	22,8209	24
2019	August	11	18:00:36	53,605516	22,765883	23
2019	August	12	00:02:05	53,614916	22,761233	20
2019	August	12	12:00:25	53,618766	22,764533	32
2019	August	12	18:00:41	53,621299	22,7651	26
2019	August	13	00:02:01	53,612233	22,771267	25
2019	August	13	06:02:21	53,613233	22,771717	21
2019	August	13	12:00:28	53,607033	22,783883	28
2019	August	13	18:03:12	53,606383	22,782667	23
2019	August	14	00:01:17	53,581232	22,792599	19
2019	August	14	06:00:53	53,581099	22,799316	17
2019	August	15	00:04:39	53,582016	22,790349	12
2019	August	15	06:03:58	53,580732	22,794833	20
2019	August	15	18:02:42	53,580666	22,793466	19
2019	August	16	00:01:06	53,575049	22,785716	8
2019	August	16	06:00:50	53,582132	22,793249	21
2019	August	16	12:01:54	53,580299	22,791416	30
2019	August	16	18:00:29	53,585299	22,783966	19
2019	August	17	00:02:17	53,601216	22,786533	19
2019	August	17	06:00:31	53,595416	22,80535	18
2019	August	17	12:00:53	53,596683	22,8071	29
2019	August	17	18:01:48	53,597133	22,795399	22
2019	August	18	00:01:41	53,606133	22,770233	20
2019	August	18	06:01:20	53,603866	22,771333	19
2019	August	18	12:00:26	53,607833	22,77535	29
2019	August	19	00:01:47	53,619182	22,7817	24
2019	August	19	06:02:07	53,619182	22,783449	25
2019	August	20	00:01:10	53,610133	22,777867	21
2019	August	20	06:01:36	53,612333	22,765833	22
2019	August	20	12:04:05	53,610333	22,768617	29
2019	August	21	00:01:42	53,618616	22,78035	19
2019	August	21	06:00:59	53,619582	22,782483	17
2019	August	21	12:00:22	53,618532	22,781617	23
2019	August	21	18:00:44	53,615883	22,766483	19
2019	August	23	00:03:33	53,609266	22,783	9
2019	August	23	06:00:05	53,595933	22,80745	18
2019	August	23	12:00:20	53,595716	22,807583	28
2019	August	23	18:03:02	53,60205	22,820833	21
2019	August	24	12:00:57	53,573932	22,789583	30
2019	August	24	18:01:34	53,578816	22,783949	20
2019	August	25	00:02:12	53,578749	22,785066	17
2019	August	25	06:01:08	53,581916	22,793133	20
2019	August	25	12:01:58	53,581599	22,790216	30
2019	August	25	18:02:38	53,574449	22,790399	22
2019	August	26	00:01:36	53,579532	22,786016	18
2019	August	26	06:01:01	53,579666	22,790566	18
2019	August	26	12:02:55	53,582016	22,789716	30
2019	August	26	18:03:19	53,588116	22,784199	20
2019	August	27	06:04:46	53,60105	22,785983	19
2019	August	27	18:00:57	53,615016	22,76585	22
2019	August	28	00:02:17	53,616466	22,767317	16
2019	August	28	06:00:18	53,620449	22,764116	20
2019	August	28	18:00:50	53,619082	22,782	24
2019	August	29	00:03:53	53,617332	22,77555	23
2019	August	29	06:00:22	53,61645	22,777383	21
2019	August	29	18:03:15	53,605766	22,7826	26
2019	August	30	00:01:52	53,609983	22,77965	21
2019	August	30	12:01:13	53,623399	22,76785	33
2019	August	30	18:00:46	53,618149	22,779617	22
2019	August	31	18:01:20	53,617232	22,779	22
2019	September	1	00:01:10	53,618332	22,78235	14
2019	September	1	06:00:57	53,620216	22,784783	19
2019	September	1	12:00:49	53,6105	22,768983	30
2019	September	1	18:01:37	53,605533	22,787633	23
2019	September	2	00:00:53	53,592066	22,800733	20
2019	September	2	06:00:24	53,594949	22,806833	21
2019	September	2	12:00:22	53,595016	22,805916	25
2019	September	2	18:03:33	53,60135	22,787816	21
2019	September	3	00:00:56	53,589483	22,783083	19
2019	September	3	06:00:49	53,581132	22,80205	17
2019	September	3	12:00:24	53,574399	22,789466	24
2019	September	3	18:02:31	53,580849	22,793766	17
2019	September	4	00:01:18	53,581049	22,792549	17
2019	September	4	06:01:54	53,578066	22,8018	18
2019	September	4	12:01:06	53,572916	22,789849	27
2019	September	4	18:00:32	53,582149	22,783516	19
2019	September	5	00:01:41	53,582499	22,789916	16
2019	September	5	06:00:47	53,581382	22,797733	19
2019	September	5	18:00:40	53,579549	22,784883	18
2019	September	6	00:02:03	53,582716	22,778883	21
2019	September	6	06:00:19	53,582066	22,783733	16
2019	September	6	18:00:53	53,581916	22,797549	14
2019	September	7	00:01:01	53,579516	22,791249	10
2019	September	7	06:00:14	53,576682	22,786716	17
2019	September	7	12:02:36	53,584149	22,7803	28
2019	September	7	18:00:21	53,600083	22,787266	20
2019	September	8	00:01:37	53,6132	22,768033	20
2019	September	8	06:01:30	53,61575	22,76665	22
2019	September	8	12:00:54	53,6124	22,769883	25
2019	September	8	18:00:35	53,6071	22,785483	20
2019	September	9	00:01:14	53,606333	22,782917	19
2019	September	9	06:00:23	53,60265	22,767267	19
2019	September	9	18:04:19	53,606083	22,770083	24
2019	September	10	12:00:18	53,584249	22,779483	25
2019	September	10	18:00:30	53,579632	22,790133	17
2019	September	11	00:02:55	53,579582	22,785133	14
2019	September	11	06:00:25	53,584749	22,7802	16
2019	September	11	12:00:20	53,581732	22,78255	28
2019	September	11	18:00:19	53,586983	22,776583	15
2019	September	12	00:01:29	53,599383	22,785916	13
2019	September	12	06:00:55	53,607883	22,781733	14
2019	September	12	12:00:30	53,615266	22,769083	28
2019	September	12	18:00:31	53,624616	22,7663	19
2019	September	13	00:01:03	53,6142	22,766383	14
2019	September	13	06:01:38	53,607983	22,78205	18
2019	September	13	12:00:57	53,6002	22,769883	26
2019	September	14	00:02:48	53,6065	22,773267	13
2019	September	14	11:59:59	53,596383	22,809966	24
2019	September	14	18:01:12	53,597133	22,783649	14
2019	September	15	00:02:34	53,581632	22,790133	9
2019	September	15	12:00:10	53,575849	22,785999	23
2019	September	15	18:00:33	53,580982	22,792183	20
2019	September	16	00:01:46	53,581199	22,782067	18
2019	September	16	06:00:25	53,573316	22,786183	17
2019	September	16	12:00:20	53,579582	22,784666	25
2019	September	16	18:00:32	53,586249	22,777333	16
2019	September	17	06:00:42	53,581666	22,796966	13
2019	September	17	12:00:15	53,575249	22,786766	17
2019	September	17	18:00:43	53,582016	22,799949	10
2019	September	18	00:01:47	53,581732	22,797866	15
2019	September	18	06:01:05	53,583066	22,80145	12
2019	September	18	12:00:22	53,576766	22,784016	19
2019	September	18	18:01:11	53,580332	22,789433	14
2019	September	19	00:01:18	53,581182	22,8017	12
2019	September	19	06:01:37	53,582416	22,797333	13
2019	September	19	12:02:09	53,572749	22,785966	19
2019	September	19	18:01:00	53,579616	22,789849	13
2019	September	20	12:00:25	53,571166	22,785783	19
2019	September	20	18:03:01	53,592716	22,77735	7
2019	September	21	00:01:14	53,599366	22,787999	15
2019	September	21	06:02:24	53,611083	22,7762	13
2019	September	21	12:00:17	53,615316	22,76055	19
2019	September	21	18:01:54	53,613016	22,77085	17
2019	September	23	00:02:08	53,580649	22,793166	16
2019	September	23	06:01:50	53,571166	22,789516	11
2019	September	23	12:01:06	53,582716	22,790266	18
2019	September	23	18:00:32	53,587566	22,779683	4
2019	September	24	00:03:39	53,595733	22,808816	7
2019	September	24	06:00:06	53,596383	22,807616	14
2019	September	24	12:00:32	53,596283	22,812383	20
2019	September	24	18:00:36	53,6064	22,767217	9
2019	September	25	00:01:07	53,602466	22,76885	5
2019	September	25	06:00:29	53,608416	22,77595	11
2019	September	26	00:04:14	53,619032	22,781083	16
2019	September	26	06:00:46	53,616266	22,766483	14
2019	September	26	18:03:06	53,6057	22,783117	15
2019	September	27	00:03:18	53,598383	22,783833	10
2019	September	27	06:00:42	53,589149	22,779433	10
2019	September	27	12:00:23	53,582399	22,783599	23
2019	September	27	18:00:19	53,585016	22,784799	18
2019	September	28	00:01:07	53,581966	22,782683	19
2019	September	28	06:01:25	53,580482	22,791116	18
2019	September	28	12:00:25	53,580899	22,796066	18
2019	September	28	18:00:43	53,581832	22,797433	15
2019	September	29	00:01:23	53,581516	22,794516	13
2019	September	29	06:00:32	53,573199	22,786533	15
2019	September	29	12:00:26	53,578966	22,784616	21
2019	September	29	18:00:47	53,581199	22,793183	18
2019	September	30	00:01:59	53,582649	22,790333	19
2019	September	30	06:03:54	53,580749	22,795133	17
2019	September	30	12:01:00	53,591083	22,808183	19
2019	September	30	18:00:32	53,595949	22,80775	19
2019	June	1		53,596899	22,783017	19
2019	June	1		53,600616	22,785233	18
2019	June	1		53,600483	22,786316	26
2019	June	1		53,60165	22,789433	23
2019	June	2		53,592133	22,80125	21
2019	June	2		53,581449	22,792416	27
2019	June	2		53,581082	22,791166	31
2019	June	2		53,581299	22,798716	22
2019	June	3		53,581332	22,8015	18
2019	June	3		53,581132	22,796316	22
2019	June	3		53,580399	22,791466	30
2019	June	3		53,582682	22,791766	25
2019	June	4		53,612516	22,768617	17
2019	June	4		53,606766	22,776517	25
2019	June	4		53,607766	22,775233	33
2019	June	4		53,6076	22,775817	26
2019	June	5		53,604766	22,787166	25
2019	June	5		53,600483	22,786433	25
2019	June	5		53,6006	22,786199	32
2019	June	5		53,599866	22,786649	26
2019	June	6		53,611983	22,765133	24
2019	June	6		53,6104	22,769067	26
2019	June	6		53,6115	22,770033	22
2019	June	6		53,61335	22,768167	25
2019	June	7		53,612316	22,764383	24
2019	June	7		53,610016	22,768933	27
2019	June	7		53,610633	22,769967	29
2019	June	8		53,6025	22,786033	23
2019	June	8		53,600383	22,786399	23
2019	June	8		53,598999	22,787866	30
2019	June	8		53,60145	22,787833	26
2019	June	9		53,596399	22,805316	28
2019	June	9		53,600766	22,785316	26
2019	June	9		53,598333	22,783749	23
2019	June	10		53,597149	22,782567	18
2019	June	10		53,600833	22,786633	21
2019	June	10		53,599933	22,786633	29
2019	June	10		53,601016	22,786699	26
2019	June	11		53,601	22,786433	26
2019	June	12		53,604833	22,766833	22
2019	June	12		53,6005	22,786483	34
2019	June	13		53,617332	22,759	19
2019	June	13		53,61535	22,759916	26
2019	June	14		53,610266	22,7687	25
2019	June	14		53,612316	22,769533	26
2019	June	15		53,60595	22,769867	22
2019	June	15		53,608133	22,776433	30
2019	June	15		53,6078	22,77645	35
2019	June	15		53,607666	22,774583	28
2019	June	16		53,598783	22,783733	22
2019	June	16		53,599933	22,787299	19
2019	June	16		53,600366	22,786183	28
2019	June	16		53,601083	22,784349	25
2019	June	17		53,617449	22,77255	21
2019	June	17		53,619182	22,780817	23
2019	June	17		53,617482	22,779183	25
2019	June	17		53,619582	22,782133	24
2019	June	18		53,605533	22,78295	19
2019	June	18		53,606633	22,775033	27
2019	June	18		53,608083	22,7752	27
2019	June	18		53,605366	22,772733	25
2019	June	19		53,614233	22,761666	13
2019	June	19		53,6114	22,76945	23
2019	June	19		53,6101	22,76755	30
2019	June	19		53,611883	22,7745	26
2019	June	20		53,6132	22,763333	19
2019	June	20		53,60715	22,7753	29
2019	June	20		53,600516	22,786333	28
2019	June	21		53,60195	22,786133	20
2019	June	21		53,600383	22,786199	23
2019	June	21		53,600466	22,786416	29
2019	June	21		53,600566	22,786366	23
2019	June	22		53,60795	22,78105	21
2019	June	22		53,609533	22,786716	27
2019	June	22		53,6005	22,786499	26
2019	June	22		53,595916	22,781133	23
2019	June	23		53,594149	22,794549	17
2019	June	23		53,580882	22,799599	25
2019	June	23		53,581416	22,792849	27
2019	June	24		53,582582	22,783117	16
2019	June	24		53,583099	22,798083	28
2019	June	24		53,581432	22,797833	25
2019	June	25		53,594483	22,808183	20
2019	June	25		53,6009	22,785799	22
2019	June	25		53,600866	22,786983	31
2019	June	25		53,6004	22,786233	28
2019	June	26		53,604383	22,766833	19
2019	June	26		53,600666	22,786016	30
2019	June	27		53,595683	22,781917	24
2019	June	27		53,596633	22,782667	31
2019	June	27		53,601783	22,787983	21
2019	June	28		53,60615	22,77245	21
2019	June	29		53,616116	22,768633	13
2019	June	29		53,619849	22,7629	19
2019	June	29		53,619282	22,762566	27
2019	June	29		53,611016	22,769017	24
2019	June	30		53,612716	22,765133	16
2019	June	30		53,607583	22,781683	23
2019	June	30		53,607833	22,781683	30
2019	June	30		53,60055	22,786449	30
2019	May	1	00:00:56	53,605883	22,783433	11
2019	May	1	06:00:18	53,602116	22,792766	19
2019	May	1	12:00:21	53,593899	22,795366	27
2019	May	1	18:00:33	53,593299	22,81095	19
2019	May	2	00:00:37	53,596249	22,80295	13
2019	May	2	06:00:30	53,609966	22,786383	12
2019	May	2	12:00:19	53,607333	22,775517	16
2019	May	2	18:00:11	53,596216	22,795299	12
2019	May	3	00:00:59	53,594149	22,796733	12
2019	May	3	06:00:38	53,580882	22,791399	12
2019	May	3	12:00:25	53,576516	22,784366	13
2019	May	3	18:00:31	53,572999	22,786216	10
2019	May	4	00:01:21	53,580749	22,802016	13
2019	May	4	06:00:07	53,582316	22,8	15
2019	May	4	12:00:13	53,572866	22,785533	20
2019	May	4	18:00:23	53,581199	22,796333	15
2019	May	5	00:00:52	53,597099	22,806366	12
2019	May	5	06:00:21	53,595649	22,794549	9
2019	May	5	12:00:13	53,609716	22,787533	13
2019	May	5	18:00:25	53,60915	22,784233	13
2019	May	7	00:01:05	53,596599	22,802566	12
2019	May	7	06:00:17	53,595383	22,8081	19
2019	May	7	12:00:16	53,597599	22,808483	19
2019	May	7	18:00:58	53,594116	22,811716	14
2019	May	8	00:02:33	53,6023	22,790799	9
2019	May	8	06:00:50	53,61035	22,77745	19
2019	May	8	12:00:23	53,610433	22,776467	26
2019	May	8	18:00:31	53,602533	22,770467	14
2019	May	9	00:00:49	53,605766	22,773333	9
2019	May	9	06:00:14	53,605233	22,7701	20
2019	May	9	12:00:09	53,596699	22,795416	24
2019	May	9	18:00:34	53,597383	22,782933	18
2019	May	10	00:01:03	53,599033	22,783933	15
2019	May	10	06:00:28	53,584233	22,7803	21
2019	May	10	12:00:21	53,580782	22,793183	22
2019	May	10	18:00:33	53,575082	22,787016	16
2019	May	11	00:00:48	53,574499	22,786549	13
2019	May	11	06:00:33	53,579932	22,787833	17
2019	May	11	12:00:21	53,575449	22,784983	22
2019	May	11	18:00:42	53,580832	22,793316	19
2019	May	12	00:01:03	53,590933	22,8085	12
2019	May	12	06:00:34	53,6094	22,787333	17
2019	May	12	12:00:15	53,596333	22,795266	28
2019	May	12	18:00:43	53,605683	22,782867	20
2019	May	13	00:01:05	53,603216	22,76915	16
2019	May	13	06:00:38	53,607033	22,775667	15
2019	May	13	12:00:34	53,616483	22,768183	13
2019	May	13	18:00:36	53,615366	22,7684	12
2019	May	14	00:01:12	53,609616	22,7793	12
2019	May	14	06:00:21	53,609416	22,783483	12
2019	May	14	12:00:38	53,60205	22,793016	14
2019	May	14	18:00:44	53,594849	22,807583	13
2019	May	15	00:00:59	53,595499	22,807016	15
2019	May	15	06:00:21	53,596099	22,794216	16
2019	May	15	12:00:32	53,597816	22,808816	15
2019	May	15	18:01:32	53,593233	22,8096	16
2019	May	16	00:01:38	53,595599	22,807883	19
2019	May	16	06:00:19	53,595583	22,807866	16
2019	May	16	12:00:25	53,597599	22,80275	20
2019	May	16	18:00:18	53,596299	22,796016	17
2019	May	17	12:00:08	53,580682	22,791066	21
2019	May	17	18:01:10	53,580949	22,793399	21
2019	May	18	00:01:11	53,582149	22,791833	17
2019	May	18	06:00:47	53,581399	22,799566	21
2019	May	18	12:00:21	53,581132	22,799299	27
2019	May	18	18:00:43	53,581582	22,793733	21
2019	May	19	00:01:38	53,579732	22,785966	19
2019	May	19	06:00:25	53,597433	22,783217	22
2019	May	19	12:00:11	53,60065	22,785149	27
2019	May	19	18:01:07	53,607616	22,77845	23
2019	May	20	00:02:47	53,61005	22,768433	21
2019	May	20	06:00:26	53,613883	22,770483	23
2019	May	20	12:00:18	53,6112	22,768167	33
2019	May	20	18:00:32	53,609316	22,779817	23
2019	May	21	00:01:40	53,60085	22,785899	19
2019	May	21	06:00:11	53,605833	22,790366	22
2019	May	21	12:00:38	53,60065	22,786399	27
2019	May	21	18:00:30	53,601866	22,785716	20
2019	May	22	00:01:37	53,607766	22,779467	18
2019	May	22	06:00:20	53,60695	22,77555	24
2019	May	22	12:00:07	53,607516	22,776133	29
2019	May	22	18:00:23	53,606533	22,773967	24
2019	May	23	00:02:33	53,601966	22,788399	18
2019	May	23	06:00:25	53,594133	22,795383	26
2019	May	23	12:00:20	53,600583	22,786483	28
2019	May	23	18:00:46	53,597816	22,783849	20
2019	May	24	00:01:42	53,6128	22,769017	19
2019	May	24	06:00:46	53,617349	22,768783	19
2019	May	24	12:00:30	53,618666	22,7633	28
2019	May	24	18:01:08	53,618599	22,7586	22
2019	May	25	00:03:13	53,6068	22,782233	17
2019	May	25	06:00:07	53,606866	22,774967	26
2019	May	25	12:00:20	53,605916	22,76635	28
2019	May	25	18:00:34	53,604783	22,770967	19
2019	May	26	00:03:42	53,611283	22,77585	12
2019	May	26	06:00:26	53,608166	22,786749	18
2019	May	26	12:00:18	53,6065	22,775333	25
2019	May	26	18:00:47	53,6056	22,7829	20
2019	May	27	00:01:37	53,594849	22,805533	17
2019	May	27	06:00:08	53,601483	22,793449	21
2019	May	27	12:00:09	53,60705	22,7757	30
2019	May	27	18:00:44	53,60795	22,781033	25
2019	May	28	00:01:28	53,61045	22,76885	20
2019	May	28	06:00:29	53,610683	22,7693	21
2019	May	28	12:00:09	53,610316	22,7689	26
2019	May	28	18:00:20	53,607266	22,783267	20
2019	May	29	00:03:55	53,606816	22,7822	19
2019	May	29	06:01:08	53,60955	22,786383	18
2019	May	29	12:00:23	53,619516	22,782117	20
2019	May	29	18:00:40	53,619032	22,782883	16
2019	May	30	00:00:46	53,618299	22,781433	13
2019	May	30	06:00:09	53,616616	22,76845	23
2019	May	30	12:00:28	53,610633	22,769	24
2019	May	30	18:01:03	53,606983	22,7777	22
2019	May	31	00:00:57	53,592899	22,779767	10
2019	May	31	06:00:21	53,595866	22,781017	19
2019	May	31	12:00:37	53,596466	22,781767	26
2019	May	31	18:00:40	53,595683	22,7814	25
2019	July	1	00:03:58	53,607783	22,773583	21
2019	July	1	06:00:54	53,60015	22,786483	26
2019	July	1	12:01:57	53,601566	22,785549	21
2019	July	2	00:02:42	53,614483	22,761383	17
2019	July	2	06:01:52	53,614866	22,766616	22
2019	July	2	12:02:13	53,615966	22,767567	25
2019	July	2	18:00:47	53,61545	22,759883	20
2019	July	3	00:01:28	53,610566	22,768633	17
2019	July	3	06:00:10	53,6141	22,7687	22
2019	July	3	12:00:32	53,617032	22,767017	24
2019	July	3	18:00:34	53,615016	22,760316	19
2019	July	4	00:01:27	53,609166	22,779883	15
2019	July	4	06:00:19	53,605683	22,78275	24
2019	July	4	12:00:46	53,605833	22,78195	22
2019	July	4	18:00:41	53,60775	22,779817	20
2019	July	5	00:02:02	53,607733	22,781467	19
2019	July	5	06:00:34	53,609366	22,785183	18
2019	July	5	12:00:21	53,6142	22,761183	26
2019	July	5	18:00:09	53,615533	22,769117	22
2019	July	6	00:01:31	53,617049	22,77875	12
2019	July	6	06:00:25	53,618382	22,781883	25
2019	July	6	12:00:45	53,619216	22,7812	26
2019	July	6	18:00:27	53,614533	22,761266	20
2019	July	7	00:01:39	53,60185	22,792449	22
2019	July	7	06:00:53	53,600966	22,785783	21
2019	July	7	12:01:03	53,603383	22,790266	25
2019	July	7	18:00:48	53,594116	22,794466	19
2019	July	8	06:00:23	53,596099	22,80695	22
2019	July	8	12:01:32	53,595333	22,807466	22
2019	July	8	18:00:17	53,596933	22,795683	18
2019	July	9	00:02:39	53,606166	22,767017	19
2019	July	9	06:03:42	53,61045	22,768667	19
2019	July	9	12:00:38	53,610316	22,769667	20
2019	July	9	18:00:09	53,6149	22,765883	20
2019	July	10	12:00:24	53,61595	22,768717	22
2019	July	10	18:00:29	53,611916	22,769517	17
2019	July	11	00:01:45	53,609516	22,7791	19
2019	July	11	06:02:23	53,606316	22,781517	22
2019	July	11	12:00:56	53,607283	22,78215	22
2019	July	11	18:00:30	53,60815	22,781467	21
2019	July	12	00:01:13	53,593383	22,780117	18
2019	July	12	06:00:25	53,596749	22,78265	24
2019	July	12	12:00:55	53,596133	22,78215	24
2019	July	12	18:00:35	53,605283	22,787283	22
2019	July	13	00:00:51	53,61455	22,7617	16
2019	July	13	06:00:34	53,61055	22,768633	20
2019	July	13	12:00:06	53,6105	22,768933	27
2019	July	13	18:03:13	53,6126	22,769683	21
2019	July	14	00:01:34	53,619666	22,759683	22
2019	July	14	06:00:30	53,619599	22,7657	20
2019	July	14	12:01:59	53,620732	22,7642	26
2019	July	14	18:00:33	53,614933	22,7656	23
2019	July	15	00:01:12	53,614116	22,761366	11
2019	July	15	06:00:06	53,608116	22,775467	22
2019	July	15	12:03:44	53,6061	22,7765	31
2019	July	16	00:04:16	53,60265	22,785866	17
2019	July	16	18:02:42	53,602366	22,790583	18
2019	July	17	00:01:01	53,614916	22,761766	14
2019	July	17	06:02:10	53,614333	22,766616	21
2019	July	17	12:00:18	53,614216	22,761266	25
2019	July	17	18:01:05	53,617066	22,776017	20
2019	July	18	00:02:07	53,618732	22,7808	17
2019	July	18	06:01:04	53,619582	22,781667	19
2019	July	18	12:01:18	53,620566	22,784433	25
2019	July	18	18:01:07	53,619466	22,780117	21
2019	July	19	00:01:14	53,613783	22,761833	13
2019	July	19	12:00:26	53,614316	22,76095	31
2019	July	19	18:00:35	53,611383	22,769067	24
2019	July	20	12:00:17	53,608833	22,77665	30
2019	July	20	18:02:27	53,606233	22,773433	23
2019	July	21	00:01:39	53,608216	22,782933	18
2019	July	21	06:01:08	53,607383	22,781933	22
2019	July	21	12:04:06	53,609416	22,781683	30
2019	July	21	18:01:25	53,60605	22,782417	27
2019	July	22	00:01:16	53,605783	22,771783	23
2019	July	22	18:06:45	53,619382	22,765516	24
2019	July	23	00:02:15	53,615083	22,761533	13
2019	July	23	06:00:10	53,61425	22,7611	26
2019	July	23	18:00:27	53,618966	22,7655	24
2019	July	24	18:04:21	53,593633	22,779833	24
2019	July	25	06:00:50	53,606183	22,781633	22
2019	July	25	18:05:19	53,604883	22,783067	25
2019	July	26	00:01:17	53,614183	22,7612	21
2019	July	26	12:03:41	53,6097	22,768217	26
2019	July	28	18:04:39	53,607033	22,782083	28
2019	July	29	00:02:13	53,605683	22,76625	23
2019	July	29	06:04:00	53,606266	22,7815	26
2019	July	29	18:01:52	53,607483	22,7831	28
2019	July	30	00:04:40	53,619749	22,7604	23
2019	July	30	06:01:20	53,621232	22,7637	25
2019	July	30	18:02:27	53,619766	22,762783	25
2019	July	31	00:02:13	53,612283	22,769683	17
2019	July	31	12:03:10	53,610316	22,768933	24
2021	May	1		53,617049	22,779383	12
2021	May	1		53,619916	22,783949	18
2021	May	1		53,601966	22,820317	17
2021	May	1		53,596916	22,809816	15
2021	May	2		53,597749	22,80345	17
2021	May	2		53,595549	22,80615	15
2021	May	2		53,595733	22,807066	12
2021	May	2		53,600066	22,784933	12
2021	May	3		53,610366	22,778983	6
2021	May	3		53,608216	22,776367	11
2021	May	3		53,6107	22,769633	14
2021	May	4		53,610583	22,777883	15
2021	May	5		53,609416	22,779183	16
2021	May	5		53,613666	22,764733	17
2021	May	5		53,60635	22,768233	18
2021	May	5		53,60865	22,78305	14
2021	May	6		53,60995	22,768883	14
2021	May	6		53,610666	22,769033	12
2021	May	6		53,61055	22,7689	16
2021	May	7		53,597616	22,783816	13
2021	May	7		53,599749	22,787416	11
2021	May	7		53,595066	22,78045	13
2021	May	8		53,60855	22,780033	11
2021	May	8		53,61215	22,76935	13
2021	May	8		53,618782	22,76455	18
2021	May	9		53,609333	22,779717	8
2021	May	9		53,608166	22,780633	20
2021	May	9		53,606716	22,775933	25
2021	May	10		53,592016	22,813583	15
2021	May	10		53,596599	22,80775	23
2021	May	10		53,593949	22,795216	30
2021	May	10		53,6023	22,786233	22
2021	May	11		53,605816	22,783283	19
2021	May	11		53,601633	22,787383	20
2021	May	11		53,595466	22,7798	31
2021	May	11		53,596549	22,783083	23
2021	May	12		53,610683	22,779067	18
2021	May	12		53,60715	22,775717	23
2021	May	12		53,60745	22,7756	32
2021	May	12		53,608833	22,774083	22
2021	May	13		53,606083	22,78255	18
2021	May	13		53,601366	22,788133	20
2021	May	13		53,60145	22,788066	21
2021	May	13		53,6075	22,781517	18
2021	May	14		53,606083	22,7829	17
2021	May	14		53,6057	22,789933	21
2021	May	14		53,596733	22,7828	27
2021	May	14		53,60535	22,783133	20
2021	May	15		53,610666	22,77785	14
2021	May	15		53,6077	22,785099	24
2021	May	15		53,613766	22,76395	23
2021	May	15		53,619699	22,759066	19
2021	May	16		53,608466	22,7805	13
2021	May	16		53,6069	22,774917	22
2021	May	16		53,606666	22,767633	22
2021	May	17		53,609516	22,779067	19
2021	May	17		53,615216	22,771767	29
2021	May	17		53,6058	22,768117	21
2021	May	18		53,602333	22,790299	17
2021	May	18		53,595583	22,807866	22
2021	May	18		53,596716	22,806633	27
2021	May	18		53,590833	22,8072	20
2021	May	19		53,589033	22,801666	16
2021	May	19		53,581066	22,791416	20
2021	May	19		53,581532	22,797933	22
2021	May	19		53,581132	22,798233	17
2021	May	20		53,583366	22,799549	15
2021	May	20		53,581099	22,790216	22
2021	May	20		53,580999	22,791266	24
2021	May	20		53,581032	22,797799	18
2021	May	21		53,590899	22,80745	12
2021	May	21		53,596683	22,80635	21
2021	May	21		53,596799	22,806633	24
2021	May	21		53,595833	22,808116	20
2021	May	22		53,6041	22,787066	18
2021	May	22		53,61045	22,769383	22
2021	May	22		53,612316	22,769883	22
2021	May	22		53,612333	22,769833	15
2021	May	23		53,607516	22,780883	16
2021	May	23		53,606366	22,773233	18
2021	May	23		53,607933	22,775917	18
2021	May	24		53,600016	22,786666	24
2021	May	24		53,599383	22,783433	20
2021	May	25		53,61055	22,769117	18
2021	May	25		53,608783	22,7703	19
2021	May	25		53,609583	22,768417	19
2021	May	26		53,618816	22,783333	15
2021	May	27		53,618032	22,772483	17
2021	May	27		53,610466	22,769033	18
2021	May	27		53,6138	22,763983	25
2021	May	28		53,60085	22,786049	13
2021	May	28		53,606666	22,775717	17
2021	May	28		53,6069	22,776867	25
2021	May	28		53,60695	22,7782	19
2021	May	29		53,60375	22,791566	12
2021	May	29		53,601683	22,787283	19
2021	May	29		53,596949	22,782717	25
2021	May	29		53,593666	22,7801	17
2021	May	30		53,606966	22,782483	17
2021	May	30		53,606966	22,774933	25
2021	May	30		53,606966	22,774867	23
2021	May	30		53,607016	22,777533	19
2021	May	31		53,602566	22,786233	14
2021	May	31		53,6082	22,781967	22
2021	May	31		53,607566	22,776517	26
2021	May	31		53,607766	22,780767	21
2021	June	1	06:00:21	53,596833	22,8046	19
2021	June	1	12:00:13	53,596516	22,806133	27
2021	June	1	18:01:37	53,595899	22,796299	20
2021	June	2	06:00:01	53,61095	22,769233	25
2021	June	2	12:00:11	53,612166	22,769	29
2021	June	2	18:00:30	53,607633	22,780733	22
2021	June	3	06:00:20	53,596216	22,781367	23
2021	June	3	12:00:25	53,596816	22,782833	29
2021	June	3	18:00:22	53,600566	22,786433	23
2021	June	4	06:00:00	53,606783	22,775133	26
2021	June	4	12:00:28	53,608133	22,77635	29
2021	June	4	18:00:26	53,606333	22,77415	24
2021	June	5	06:00:12	53,599833	22,785899	24
2021	June	5	12:00:15	53,6001	22,786049	27
2021	June	5	18:00:25	53,60125	22,786916	22
2021	June	6	06:00:04	53,6008	22,785883	20
2021	June	6	12:00:28	53,599566	22,785449	29
2021	June	6	18:00:10	53,601533	22,788183	24
2021	June	7	06:00:01	53,606783	22,77465	24
2021	June	7	18:00:29	53,60785	22,7792	26
2021	June	8	06:00:15	53,596549	22,782533	28
2021	June	8	12:00:39	53,597433	22,783516	29
2021	June	8	18:00:28	53,601616	22,787266	25
2021	June	8	00:00:00	53,601666	22,790483	20
2021	June	9	06:00:01	53,606883	22,775	28
2021	June	9	12:00:10	53,608066	22,77575	32
2021	June	10	06:00:04	53,607983	22,782033	27
2021	June	10	12:00:52	53,600716	22,787416	27
2021	June	10	18:00:53	53,600783	22,787016	26
2021	June	11	06:00:25	53,607733	22,781733	22
2021	June	11	12:00:37	53,60805	22,7818	25
2021	June	11	18:00:37	53,60815	22,78155	22
2021	June	12	06:00:03	53,610633	22,769083	26
2021	June	12	12:01:05	53,610583	22,768767	27
2021	June	12	18:00:33	53,611016	22,7684	18
2021	June	13	06:00:14	53,611133	22,76935	16
2021	June	13	12:00:23	53,611883	22,7698	19
2021	June	14	05:59:59	53,608016	22,782167	23
2021	June	14	12:00:11	53,605733	22,782033	24
2021	June	14	18:04:11	53,606566	22,781717	22
2021	June	15	06:00:02	53,6066	22,775717	23
2021	June	15	12:00:17	53,6082	22,775467	27
2021	June	15	18:00:31	53,608066	22,77615	24
2021	June	16	06:00:12	53,601283	22,788216	25
2021	June	16	12:01:11	53,601633	22,785399	25
2021	June	16	18:01:22	53,601133	22,786349	22
2021	June	17	06:00:03	53,619099	22,763866	22
2021	June	17	12:05:46	53,619349	22,76325	29
2021	June	17	18:00:26	53,619816	22,7588	25
2021	June	18	06:01:03	53,607583	22,78185	23
2021	June	18	11:01:38	53,600483	22,786299	31
2021	June	18	18:04:01	53,599799	22,786099	27
2021	June	19	06:03:02	53,607583	22,776733	27
2021	June	19	12:00:46	53,601316	22,786316	34
2021	June	19	18:01:06	53,6012	22,785533	28
2021	June	20	12:01:00	53,606266	22,78185	30
2021	June	20	18:01:42	53,607183	22,7818	28
2021	June	21	06:00:47	53,61025	22,769	26
2021	June	21	12:01:49	53,606366	22,78145	31
2021	June	21	17:02:02	53,607316	22,782867	30
2021	June	22	07:03:56	53,605116	22,780617	28
2021	June	23	06:05:45	53,6058	22,781833	26
2021	June	24	06:02:37	53,605966	22,781717	24
2021	June	24	12:00:33	53,60575	22,78245	22
2021	June	25	06:02:01	53,606833	22,78175	24
2021	June	25	12:01:43	53,6059	22,78105	27
2021	June	25	18:01:54	53,6063	22,780983	24
2021	June	26	06:01:42	53,605983	22,78185	23
2021	June	26	18:00:50	53,605116	22,783399	24
2021	June	26	00:00:00	53,602516	22,789833	27
2021	June	27	06:01:25	53,619616	22,763033	23
2021	June	27	18:02:38	53,606366	22,7825	24
2021	June	28	06:01:37	53,606183	22,780883	21
2021	June	28	11:01:23	53,606033	22,7813	25
2021	June	28	18:02:07	53,606283	22,78145	23
2021	June	28	00:00:00	53,606083	22,76525	21
2021	June	29	06:00:48	53,605433	22,7826	20
2021	June	29	18:00:36	53,607316	22,781433	26
2021	September	1	00:01:12	53,579116	22,783916	20
2021	September	1	06:00:33	53,579582	22,787033	19
2021	September	1	12:00:25	53,582099	22,790999	24
2021	September	1	18:00:35	53,581666	22,796716	17
2021	September	2	00:00:34	53,577049	22,785149	12
2021	September	2	06:00:48	53,585599	22,784166	18
2021	September	2	12:00:34	53,581949	22,785233	24
2021	September	2	18:02:28	53,589566	22,800833	15
2021	September	3	00:01:00	53,595416	22,807483	10
2021	September	3	06:00:18	53,601216	22,785799	15
2021	September	3	12:00:10	53,60105	22,785966	24
2021	September	3	18:00:54	53,6056	22,773317	18
2021	September	4	00:04:42	53,60785	22,781383	12
2021	September	4	06:00:05	53,607833	22,781667	14
2021	September	4	12:00:06	53,607866	22,775783	20
2021	September	5	06:00:29	53,601016	22,787499	11
2021	September	5	12:00:22	53,599483	22,785583	20
2021	September	5	18:00:31	53,611583	22,769533	13
2021	September	6	00:02:17	53,611966	22,77095	8
2021	September	6	06:02:07	53,619916	22,765366	12
2021	September	6	12:00:19	53,619632	22,760816	23
2021	September	7	06:00:20	53,606016	22,76895	17
2021	September	7	12:00:20	53,607633	22,7765	27
2021	September	7	18:00:37	53,616982	22,7785	14
2021	September	8	00:01:38	53,617116	22,776117	10
2021	September	8	06:00:18	53,60205	22,82145	11
2021	September	8	12:00:09	53,596049	22,807783	25
2021	September	8	18:00:22	53,596549	22,808866	15
2021	September	9	00:03:20	53,596799	22,807583	13
2021	September	9	06:01:43	53,595349	22,80795	17
2021	September	9	12:00:28	53,596999	22,80945	27
2021	September	9	18:01:03	53,6063	22,784966	19
2021	September	10	00:00:49	53,613816	22,762366	14
2021	September	10	06:00:29	53,610566	22,769167	15
2021	September	10	12:00:24	53,612666	22,7686	27
2021	September	11	06:00:28	53,619849	22,783449	19
2021	September	11	12:00:22	53,619049	22,781	29
2021	September	11	18:01:12	53,612216	22,770017	18
2021	September	12	00:01:29	53,605733	22,76645	14
2021	September	12	06:01:14	53,60625	22,78325	18
2021	September	12	12:00:33	53,60695	22,7805	28
2021	September	13	18:00:50	53,591716	22,81265	18
2021	September	14	00:01:03	53,596116	22,808683	17
2021	September	14	06:01:25	53,596866	22,804716	18
2021	September	14	12:00:18	53,602066	22,790883	22
2021	September	15	00:02:24	53,593533	22,78	17
2021	September	15	12:00:42	53,613783	22,762516	26
2021	September	15	18:01:41	53,605933	22,7698	19
2021	September	16	00:00:54	53,606816	22,775683	18
2021	September	16	06:00:38	53,6064	22,775017	16
2021	September	16	12:00:49	53,6083	22,77595	21
2021	September	16	18:00:37	53,602666	22,790766	19
2021	September	17	00:01:13	53,596433	22,8076	23
2021	September	17	06:01:21	53,596099	22,806233	19
2021	September	17	12:00:33	53,592833	22,813583	20
2021	September	18	06:00:44	53,581932	22,791216	12
2021	September	18	12:01:37	53,581716	22,8016	12
2021	September	18	18:00:52	53,581182	22,797549	15
2021	September	19	00:01:29	53,580349	22,789966	15
2021	September	19	06:04:08	53,581899	22,792599	11
2021	September	19	12:01:30	53,576149	22,785749	11
2021	September	19	18:01:30	53,580732	22,795749	14
2021	September	20	00:02:38	53,579099	22,783966	15
2021	September	20	06:02:31	53,572682	22,790049	11
2021	September	20	12:01:43	53,580966	22,791699	12
2021	September	20	18:00:21	53,572732	22,786633	11
2021	September	21	00:01:05	53,579749	22,786266	15
2021	September	21	06:00:50	53,582549	22,791183	11
2021	September	21	12:00:48	53,581566	22,799149	14
2021	September	21	18:02:18	53,60185	22,821217	12
2021	September	22	00:01:13	53,60145	22,820717	11
2021	September	22	12:04:19	53,600666	22,8201	15
2021	September	22	18:01:59	53,60925	22,778017	13
2021	September	23	00:04:41	53,611933	22,771367	10
2021	September	23	06:01:31	53,607866	22,7759	13
2021	September	23	12:00:45	53,606883	22,77435	19
2021	September	23	18:00:29	53,612233	22,769233	18
2021	September	24	00:02:01	53,610716	22,769217	14
2021	September	24	06:00:45	53,608333	22,775717	17
2021	September	24	12:00:33	53,6057	22,782933	17
2021	September	24	18:01:48	53,601116	22,785899	16
2021	September	25	00:01:12	53,6027	22,790816	14
2021	September	25	06:00:46	53,60925	22,779417	17
2021	September	25	12:00:26	53,607866	22,775917	23
2021	September	25	18:00:44	53,610133	22,778483	18
2021	September	26	00:01:05	53,618882	22,764983	13
2021	September	26	06:00:49	53,620249	22,766083	15
2021	September	26	12:00:19	53,618916	22,763866	22
2021	September	27	12:00:16	53,618699	22,781117	22
2021	September	28	06:00:29	53,60055	22,786449	13
2021	September	28	12:00:19	53,593416	22,779967	20
2021	September	28	18:00:31	53,602166	22,790433	14
2021	September	29	00:01:13	53,609716	22,77945	15
2021	September	29	06:00:24	53,612583	22,766967	14
2021	September	29	12:00:23	53,61125	22,769067	23
2021	September	29	18:00:23	53,619016	22,782433	15
2021	September	30	00:00:54	53,619149	22,782467	15
2021	September	30	12:03:20	53,596233	22,815083	15
2021	September	30	18:00:59	53,595366	22,807516	18
2021	July	1	00:01:07	53,607616	22,781017	25
2021	July	1	06:02:14	53,606116	22,781783	26
2021	July	1	12:00:54	53,604033	22,782617	31
2021	July	1	18:01:41	53,605866	22,783483	23
2021	July	2	00:00:48	53,60655	22,7804	25
2021	July	2	06:00:35	53,60615	22,781867	24
2021	July	2	12:00:44	53,605516	22,7833	24
2021	July	2	18:01:36	53,605816	22,783666	25
2021	July	3	00:01:04	53,60785	22,78175	25
2021	July	3	06:01:37	53,606366	22,781717	25
2021	July	3	12:02:25	53,605933	22,782017	28
2021	July	3	18:00:21	53,6059	22,781933	27
2021	July	4	00:00:48	53,606383	22,767767	24
2021	July	4	06:00:46	53,606166	22,781833	25
2021	July	4	12:00:44	53,606	22,782083	25
2021	July	5	18:00:41	53,606066	22,782	27
2021	July	6	00:01:10	53,606	22,765866	25
2021	July	6	06:00:39	53,606166	22,781933	26
2021	July	6	12:03:43	53,6058	22,78205	31
2021	July	6	18:00:27	53,607283	22,778517	27
2021	July	7	00:01:05	53,6124	22,770167	25
2021	July	7	06:00:22	53,6074	22,782233	26
2021	July	7	12:01:57	53,60645	22,781733	32
2021	July	7	18:00:32	53,60785	22,779067	29
2021	July	8	00:01:11	53,608583	22,775983	23
2021	July	8	06:00:40	53,60575	22,782067	28
2021	July	8	12:01:22	53,605733	22,781983	33
2021	July	8	18:00:44	53,606516	22,782333	30
2021	July	9	00:01:02	53,614133	22,760783	25
2021	July	9	06:00:41	53,605966	22,782017	27
2021	July	9	12:02:40	53,60575	22,781667	34
2021	July	9	18:01:08	53,606133	22,78195	30
2021	July	10	00:01:17	53,599383	22,788016	24
2021	July	10	06:02:13	53,60615	22,7817	26
2021	July	10	12:01:37	53,6065	22,782317	30
2021	July	11	18:00:54	53,621099	22,763633	29
2021	July	12	00:01:56	53,612416	22,771533	27
2021	July	12	06:00:56	53,605966	22,781733	28
2021	July	12	12:00:17	53,606166	22,781967	32
2021	July	14	18:00:38	53,606316	22,781967	31
2021	July	15	00:02:12	53,608716	22,776833	29
2021	July	15	06:00:41	53,6063	22,78195	29
2021	July	15	12:01:46	53,606133	22,78205	32
2021	July	15	18:00:31	53,6047	22,786549	25
2021	July	16	00:01:10	53,595566	22,780733	25
2021	July	16	06:02:29	53,606133	22,782033	28
2021	July	16	12:01:11	53,606166	22,782233	32
2021	July	16	18:00:44	53,606033	22,782033	30
2021	July	17	00:01:57	53,61055	22,769633	26
2021	July	17	06:00:57	53,6063	22,78195	28
2021	July	17	12:00:35	53,606133	22,7822	32
2021	July	19	18:00:15	53,599766	22,784833	26
2021	July	20	00:00:42	53,615383	22,762783	21
2021	July	20	06:00:21	53,610266	22,76815	26
2021	July	20	12:00:07	53,60635	22,781883	27
2021	July	20	18:00:05	53,606766	22,781983	26
2021	July	21	00:00:21	53,606183	22,766867	17
2021	July	21	06:00:23	53,606283	22,7819	23
2021	July	21	12:00:06	53,605866	22,782683	30
2021	July	22	18:00:18	53,619632	22,765966	25
2021	July	23	00:00:44	53,609616	22,776817	22
2021	July	23	06:00:21	53,6081	22,781633	24
2021	July	23	12:00:05	53,606183	22,782817	32
2021	July	23	18:00:23	53,60735	22,783067	26
2021	July	24	00:00:49	53,595033	22,781733	19
2021	July	24	06:00:21	53,600666	22,786166	23
2021	July	24	12:00:04	53,6005	22,786149	30
2021	July	24	18:00:21	53,6011	22,786899	28
2021	July	25	00:00:59	53,618549	22,766683	22
2021	July	25	06:00:04	53,621482	22,764283	25
2021	July	25	12:00:20	53,620032	22,76535	32
2021	July	26	18:00:10	53,611533	22,769017	27
2021	July	27	00:00:37	53,610816	22,76955	26
2021	July	27	06:00:12	53,6061	22,782	25
2021	July	27	12:00:11	53,60605	22,78225	36
2021	July	28	18:00:35	53,621116	22,764033	27
2021	July	29	00:00:52	53,60455	22,789016	22
2021	July	29	06:01:35	53,606066	22,78205	24
2021	July	29	12:00:20	53,607383	22,783117	33
2021	July	29	18:00:34	53,6077	22,783083	28
2021	July	30	00:01:46	53,606466	22,767283	19
2021	July	30	06:00:45	53,60625	22,782017	24
2021	July	30	12:00:32	53,607816	22,7811	31
2021	July	31	18:00:23	53,620549	22,784399	27
2021	August	1	00:06:13	53,611866	22,771933	18
2021	August	1	12:01:03	53,605733	22,78245	28
2021	August	2	00:01:20	53,606783	22,7687	24
2021	August	2	06:03:17	53,606016	22,783167	20
2021	August	2	18:01:46	53,6017	22,788316	20
2021	August	3	00:01:09	53,600683	22,785883	17
2021	August	3	06:00:43	53,596399	22,782483	23
2021	August	3	18:01:32	53,602	22,790616	22
2021	August	4	00:01:02	53,6148	22,760716	14
2021	August	4	06:01:01	53,609633	22,7689	20
2021	August	4	12:00:32	53,60965	22,76925	26
2021	August	6	00:01:19	53,60825	22,775817	21
2021	August	6	06:01:23	53,608433	22,775417	17
2021	August	6	12:00:48	53,6075	22,775717	18
2021	August	6	18:00:44	53,608216	22,776067	19
2021	August	7	00:03:04	53,607583	22,781117	21
2021	August	7	06:00:26	53,600833	22,785299	18
2021	August	7	12:01:21	53,596933	22,787649	25
2021	August	7	18:00:43	53,598766	22,783849	23
2021	August	8	00:01:06	53,594483	22,780683	15
2021	August	8	06:01:12	53,596316	22,781067	22
2021	August	8	12:00:33	53,595916	22,7811	23
2021	August	8	18:00:43	53,599283	22,782883	23
2021	August	9	00:01:24	53,606966	22,773383	18
2021	August	9	06:04:00	53,609016	22,780433	22
2021	August	9	12:00:35	53,607366	22,78265	26
2021	August	10	00:00:54	53,614933	22,760983	15
2021	August	10	06:00:30	53,619816	22,76275	19
2021	August	10	12:00:46	53,619116	22,762033	28
2021	August	10	18:02:18	53,61565	22,766616	22
2021	August	11	00:00:58	53,61535	22,766967	20
2021	August	11	06:00:42	53,608083	22,780067	22
2021	August	11	18:00:27	53,6075	22,781667	19
2021	August	12	00:03:59	53,603583	22,766867	16
2021	August	12	06:01:31	53,606083	22,77325	20
2021	August	12	12:00:20	53,606316	22,774867	26
2021	August	12	18:00:27	53,610216	22,769333	23
2021	August	13	00:00:57	53,614133	22,762266	12
2021	August	13	06:02:01	53,618682	22,763483	21
2021	August	13	12:00:32	53,619849	22,765766	28
2021	August	13	18:03:21	53,620649	22,765966	23
2021	August	14	00:01:12	53,619066	22,782267	19
2021	August	14	06:01:10	53,617899	22,784299	22
2021	August	14	12:00:17	53,618216	22,783133	32
2021	August	14	18:00:50	53,619549	22,7821	26
2021	August	15	00:01:12	53,595866	22,808016	18
2021	August	15	06:02:12	53,597116	22,809683	22
2021	August	16	00:03:45	53,591899	22,80175	17
2021	August	17	06:02:38	53,582266	22,790049	21
2021	August	17	12:00:25	53,582582	22,790849	24
2021	August	17	18:00:18	53,580882	22,793383	18
2021	August	18	00:01:49	53,581332	22,797799	18
2021	August	18	06:00:06	53,580416	22,792683	21
2021	August	18	12:00:18	53,581499	22,793699	22
2021	August	18	18:00:28	53,581016	22,798416	18
2021	August	19	00:00:49	53,582349	22,784133	18
2021	August	19	06:00:18	53,581849	22,783233	20
2021	August	19	12:00:35	53,581599	22,782117	24
2021	August	19	18:01:08	53,579982	22,786966	20
2021	August	20	00:03:47	53,580666	22,782067	18
2021	August	20	06:00:20	53,581899	22,7831	21
2021	August	20	12:00:18	53,581932	22,790449	25
2021	August	20	18:03:36	53,581649	22,8002	20
2021	August	21	00:01:08	53,582216	22,792716	21
2021	August	21	06:00:16	53,579816	22,790166	23
2021	August	21	12:00:29	53,580516	22,783549	23
2021	August	21	18:00:29	53,577199	22,785899	20
2021	August	22	00:02:13	53,579882	22,789966	17
2021	August	22	06:00:07	53,581216	22,799899	17
2021	August	22	12:00:29	53,581149	22,801333	24
2021	August	22	18:00:30	53,576916	22,785533	20
2021	August	23	00:01:49	53,582166	22,782733	17
2021	August	23	06:00:56	53,582232	22,789983	20
2021	August	23	12:00:06	53,576682	22,783133	27
2021	August	23	18:00:45	53,577232	22,788899	21
2021	August	24	00:00:56	53,576999	22,789083	20
2021	August	24	06:00:16	53,581416	22,791999	20
2021	August	24	12:00:12	53,581416	22,792249	25
2021	August	24	18:01:09	53,585783	22,783766	16
2021	August	25	00:00:59	53,585633	22,783733	14
2021	August	25	06:00:16	53,581799	22,78265	18
2021	August	25	12:00:17	53,583216	22,780067	27
2021	August	25	18:00:18	53,581099	22,796883	17
2021	August	26	00:00:37	53,581132	22,797799	17
2021	August	26	06:00:17	53,581182	22,797416	16
2021	August	26	12:00:20	53,581799	22,797349	18
2021	August	26	18:00:19	53,580766	22,792349	19
2021	August	27	00:01:25	53,586416	22,800883	19
2021	August	27	06:03:14	53,581699	22,793366	19
2021	August	27	12:00:17	53,575916	22,786066	24
2021	August	27	18:01:22	53,580899	22,781867	20
2021	August	28	00:01:29	53,585599	22,784149	21
2021	August	28	06:00:42	53,581966	22,792249	18
2021	August	28	12:00:54	53,581916	22,792083	23
2021	August	28	18:01:21	53,581899	22,798833	19
2021	August	29	00:00:51	53,581666	22,799283	19
2021	August	29	06:00:19	53,580649	22,797533	19
2021	August	29	12:00:15	53,573582	22,787099	25
2021	August	29	18:00:44	53,579749	22,790699	20
2021	August	30	00:01:05	53,581332	22,791333	18
2021	August	30	06:00:38	53,583616	22,800016	20
2021	August	30	12:00:19	53,581766	22,797999	22
2021	August	30	18:01:08	53,582049	22,793183	22
2021	August	31	00:00:58	53,581516	22,793433	22
2021	August	31	06:00:17	53,574866	22,787399	17
2021	August	31	12:00:08	53,573532	22,785083	24
2021	August	31	18:00:47	53,580766	22,787283	19
